# Supplementary material for: The Surgical Imprint: How Operative Trauma May Shape Radiation Tolerance After Prostatectomy
Source: Cancers (Basel). 2025 Aug 18;17(16):2685. doi: 10.3390/cancers17162685 (PMC12385124; doi:10.3390/cancers17162685)
Supplement: Supplementary file 1 [file cancers-17-02685-s001.zip]

Archive with 1 entries (1 files):
- cancers-3776179-supplementary.pdf
